# Supplementary material for: Posterior column acetabular fracture fixation using a W-shaped angular plate: A biomechanical analysis
Source: PLoS One. 2017 Nov 20;12(11):e0187886. doi: 10.1371/journal.pone.0187886 (PMC5695793; doi:10.1371/journal.pone.0187886)
Supplement: S1 Table — a Stiffness analysis of variance F = 58.73, p = 0.000; b p<0.05 compared with 2P and WAAP; c P<0.05 compared with 2P and WAAP; d p = 0.524 compared with WAAP; CI, confidence interval; 1P, one reconstruction plate; PS, one reconstruction plate with one lag screw; 2P, double reconstruction plates; WAAP, W-shaped acetabular angular plate. (XLSX) [file pone.0187886.s001.xlsx]

## Sheet: Sheet1
Twenty specimens were randomly divided into four groups (1P; PS;2P;WAAP)
The cyclic loading protocol was between 0 and 1400 N at 1 Hz with 10 cycles
Group 1P (one 8-hole posterior column 3.5-mm reconstruction plate); Stiffness (N/mm)
	No.1	No.2	No.3	No.4	No.5
Cycle 1	148	268.71	242.63	198	278.79
Cycle 2	352	220	190	236.48	185
Cycle 3	395	356	273.38	242.67	257.48
Cycle 4	352	249.89	233.14	268	280.12
Cycle 5	340	125	310	227.34	275.09
Cycle 6	239.68	160	256.68	202	281.04
Cycle 7	310	154	223	230.08	362
Cycle 8	150	290	246.67	240.15	279.39
Cycle 9	158	159	271	235.69	283.34
Cycle 10	152	287	252.6	237	280.17
Group PS (one 8-hole posterior column 3.5-mm reconstruction plate and one 4.5-mm posterior column lag screw); Stiffness (N/mm)
	No.1	No.2	No.3	No.4	No.5
Cycle 1	123	175	325	264	280
Cycle 2	425	315.46	350	310	368
Cycle 3	554	257	278	290	350.18
Cycle 4	409	218	310	328.38	429
Cycle 5	470	278	287	319.42	511
Cycle 6	298	315	452	289	138
Cycle 7	321	189	420	427	330.25
Cycle 8	334.5	426	422	326.5	344.58
Cycle 9	321.54	232	236	309.87	150
Cycle 10	432	215	319.87	387	460
Group 2P (one 8-hole 3.5-mm reconstruction plate and one 4-hole 3.5-mm reconstruction plate); Stiffness (N/mm)
	No.1	No.2	No.3	No.4	No.5
Cycle 1	340	241	545	537	390.67
Cycle 2	534	438.28	465.77	401	352
Cycle 3	620	537	337	435.66	500
Cycle 4	541	398	411	552	335
Cycle 5	553	346	341	442.17	443
Cycle 6	446.38	420.2	441.64	329	654
Cycle 7	397	341	545	430.86	434.06
Cycle 8	452.17	449.81	501	642	531
Cycle 9	637	561	331	410.87	439.1
Cycle 10	412.33	466.37	421.14	223	337
Group WAAP (W-shaped acetabular angular plate); Stiffness (N/mm)
	No.1	No.2	No.3	No.4	No.5
Cycle 1	530	430.85	415.43	410.03	568
Cycle 2	251	317	623	390	536
Cycle 3	652	415.43	426.43	437.18	455.17
Cycle 4	537	550	229	515	437.38
Cycle 5	562	452.25	431.09	435.37	500
Cycle 6	398.25	337	512	538	437.86
Cycle 7	654	461.07	435.39	419.88	381
Cycle 8	235	336	329	457.92	463.17
Cycle 9	452.11	441.27	431.1	351	517
Cycle 10	526	591	458	439.05	263
Descriptives
Stiffness (N/mm)
	N	Mean	Std. Deviation	Std. Error	95% Confidence Interval for Mean		Minimum	Maximum
					Lower Bound	Upper Bound
1	50	248.904	61.9472	8.76066	231.299	266.509	125	395
2	50	326.411	94.3391	13.3416	299.6	353.222	123	554
3	50	445.81	98.299	13.9016	417.873	473.746	223	654
4	50	447.434	98.4542	13.9235	419.453	475.414	229	654
Total	200	367.14	122.501	8.66213	350.058	384.221	123	654
