# Supplementary material for: Posterior column acetabular fracture fixation using a W-shaped angular plate: A biomechanical analysis
Source: PLoS One. 2017 Nov 20;12(11):e0187886. doi: 10.1371/journal.pone.0187886 (PMC5695793; doi:10.1371/journal.pone.0187886)
Supplement: S2 Table — a Deformation was significantly decreased in the WAAP group compared with the other groups (p<0.05), there was no difference from the intact state at point 2 (p = 1.00). 1P, one reconstruction plate; PS, one reconstruction plate with one lag screw; 2P, double reconstruction plates; WAAP, W-shaped acetabular angular plate. (XLSX) [file pone.0187886.s002.xlsx]

## Sheet: Sheet1
We defined 10 points around the acetabulum as depicted in Fig 5
Point 1
	Group 1P					Group PS					Group 2P					Group WAAP
Specimen number	No.1	No.2	No.3	No.4	No.5	No.1	No.2	No.3	No.4	No.5	No.1	No.2	No.3	No.4	No.5	No.1	No.2	No.3	No.4	No.5
Cycle 1	2185	2017	2140	2231	2017	1533	1432	1462	1724	1528	407	532	510	463	482	489	480	511	498	468
Cycle 2	2231	2113	2303	2221	2107	1435	1438	1538	1581	1919	523	438	478	438	539	476	493	423	513	458
Cycle 3	2342	2341	2151	2317	2211	1567	1531	1572	1625	1311	487	551	433	471	493	454	524	415	517	403
Cycle 4	3157	2213	1989	2099	2151	1654	1546	1758	1609	1614	467	520	538	517	531	432	521	437	460	484
Cycle 5	2098	2021	1923	1992	2018	1352	1573	1820	1381	1216	473	425	451	426	451	367	407	453	446	479
Cycle 6	1987	2137	2417	2110	2177	1527	1536	1590	1771	1518	458	436	437	468	523	413	489	437	451	488
Cycle 7	2317	2217	2332	2170	2090	1879	1589	1538	1621	1317	465	489	491	489	443	466	425	468	478	493
Cycle 8	2341	2311	2218	2691	2016	1573	1506	1673	1618	1521	451	451	513	490	465	480	411	528	491	517
Cycle 9	2211	2208	2109	2317	1903	1564	1546	1810	1592	1562	450	441	479	511	416	472	480	460	450	521
Cycle 10	2016	2184	2088	2172	2190	1721	1489	1721	1538	1489	511	490	443	467	512	426	503	487	473	507
Point 2
	Group 1P					Group PS					Group 2P					Group WAAP
Specimen number	No.1	No.2	No.3	No.4	No.5	No.1	No.2	No.3	No.4	No.5	No.1	No.2	No.3	No.4	No.5	No.1	No.2	No.3	No.4	No.5
Cycle 1	-1987	-2058	-2018	-1957	-2010	-1358	-1451	-1379	-1387	-1240	-511	-520	-483	-517	-511	-461	-481	-482	-472	-467
Cycle 2	-1972	-1985	-2003	-1976	-2009	-1370	-1377	-1351	-1209	-1350	-528	-519	-503	-531	-517	-472	-493	-462	-456	-438
Cycle 3	-1980	-1983	-1997	-1980	-2011	-1387	-1388	-1290	-1401	-1279	-535	-522	-501	-515	-519	-481	-518	-453	-460	-451
Cycle 4	-2036	-2003	-1984	-2039	-2009	-1360	-1290	-1259	-1421	-1309	-542	-581	-505	-520	-523	-432	-523	-448	-480	-464
Cycle 5	-1930	-2016	-2073	-1998	-1998	-1298	-1368	-1320	-1369	-1302	-541	-531	-521	-522	-534	-467	-510	-440	-482	-453
Cycle 6	-1956	-1926	-2113	-2001	-1968	-1327	-1403	-1310	-1461	-1476	-520	-527	-532	-531	-541	-510	-515	-451	-480	-431
Cycle 7	-2038	-2060	-2020	-2005	-1990	-1438	-1351	-1258	-1410	-1300	-522	-530	-507	-526	-530	-513	-487	-428	-461	-418
Cycle 8	-2032	-1963	-2018	-1983	-2021	-1329	-1211	-1311	-1328	-1379	-518	-529	-521	-539	-503	-529	-499	-474	-457	-437
Cycle 9	-1953	-2059	-1978	-1927	-2003	-1397	-1398	-1303	-1466	-1328	-550	-498	-528	-518	-517	-489	-503	-462	-480	-450
Cycle 10	-1960	-1970	-1955	-2006	-2005	-1287	-1329	-1402	-1297	-1489	-538	-501	-518	-502	-513	-487	-421	-473	-431	-460
Point 3
	Group 1P					Group PS					Group 2P					Group WAAP
Specimen number	No.1	No.2	No.3	No.4	No.5	No.1	No.2	No.3	No.4	No.5	No.1	No.2	No.3	No.4	No.5	No.1	No.2	No.3	No.4	No.5
Cycle 1	133	117	137	137	119	110	119	110	127	106	93	93	84	96	81	91	113	99	117	108
Cycle 2	132	126	133	129	126	110	108	106	117	137	91	84	86	94	88	88	121	94	103	111
Cycle 3	141	134	123	138	134	123	151	121	116	119	95	82	99	91	76	89	94	96	94	93
Cycle 4	121	126	141	130	136	130	126	136	103	124	96	76	106	98	73	91	83	85	81	94
Cycle 5	150	130	136	109	127	141	138	125	128	126	84	93	94	103	76	93	108	73	80	86
Cycle 6	112	133	151	116	116	109	143	127	121	131	83	96	86	97	73	97	84	96	83	76
Cycle 7	117	134	108	121	109	125	139	164	116	108	79	85	91	104	72	101	73	79	90	73
Cycle 8	131	129	133	107	101	133	101	101	123	146	92	104	93	93	85	94	85	99	91	84
Cycle 9	125	108	129	121	112	128	157	116	127	149	91	110	86	101	81	83	86	109	96	82
Cycle 10	108	154	125	118	114	124	128	123	134	136	95	93	82	93	86	96	89	94	76	86
Point 4
	Group 1P					Group PS					Group 2P					Group WAAP
Specimen number	No.1	No.2	No.3	No.4	No.5	No.1	No.2	No.3	No.4	No.5	No.1	No.2	No.3	No.4	No.5	No.1	No.2	No.3	No.4	No.5
Cycle 1	-98	-89	-82	-86	-88	-86	-97	-89	-79	-94	-67	-59	-76	-53	-54	-46	-57	-73	-48	-59
Cycle 2	-94	-93	-88	-91	-83	-84	-86	-87	-76	-86	-68	-63	-78	-62	-56	-50	-63	-59	-39	-44
Cycle 3	-93	-85	-88	-83	-86	-83	-101	-83	-79	-89	-57	-69	-65	-63	-63	-46	-52	-69	-50	-46
Cycle 4	-89	-89	-93	-101	-94	-91	-114	-94	-94	-98	-59	-58	-64	-49	-56	-66	-56	-58	-46	-48
Cycle 5	-86	-94	-94	-103	-86	-76	-109	-106	-86	-94	-53	-53	-63	-64	-54	-74	-76	-56	-49	-51
Cycle 6	-91	-95	-91	-93	-81	-73	-90	-94	-73	-92	-67	-46	-68	-49	-49	-87	-71	-64	-43	-53
Cycle 7	-102	-100	-86	-94	-97	-94	-100	-86	-91	-111	-58	-53	-72	-66	-43	-46	-58	-51	-57	-56
Cycle 8	-98	-94	-90	-93	-93	-86	-96	-82	-76	-106	-67	-59	-53	-67	-60	-55	-63	-61	-41	-46
Cycle 9	-96	-87	-84	-94	-86	-86	-94	-81	-101	-104	-61	-67	-59	-63	-57	-43	-67	-63	-58	-43
Cycle 10	-84	-83	-92	-92	-84	-94	-101	-76	-96	-103	-64	-64	-64	-59	-50	-59	-64	-49	-42	-42
Point 5
	Group 1P					Group PS					Group 2P					Group WAAP
Specimen number	No.1	No.2	No.3	No.4	No.5	No.1	No.2	No.3	No.4	No.5	No.1	No.2	No.3	No.4	No.5	No.1	No.2	No.3	No.4	No.5
Cycle 1	2033	2218	2184	2306	2197	1477	1499	1581	1477	1466	533	531	520	509	549	417	451	431	418	397
Cycle 2	2019	2179	2083	2146	2334	1358	1521	1587	1534	1634	528	522	521	506	550	420	461	428	427	383
Cycle 3	2103	2163	2239	2220	2164	1410	1334	1543	1564	1467	519	543	531	504	543	414	463	439	403	427
Cycle 4	1967	2158	2186	2167	2084	1536	1562	1429	1510	1494	537	534	509	530	546	417	421	421	428	430
Cycle 5	2166	2077	2364	2138	2136	1493	1499	1487	1499	1540	516	528	516	511	551	418	466	425	401	417
Cycle 6	2187	2046	2366	2069	2158	1537	1631	1643	1509	1463	528	502	527	513	534	436	418	429	409	416
Cycle 7	2019	1997	2167	2138	2334	1566	1482	1601	1463	1471	541	513	528	521	561	493	417	439	437	436
Cycle 8	2230	2218	2184	2177	2081	1398	1534	1504	1521	1461	540	521	531	536	538	410	423	418	406	428
Cycle 9	1998	2187	2109	2168	2166	1457	1536	1630	1499	1431	509	534	529	526	527	369	425	403	406	417
Cycle 10	2130	2186	2106	2049	2231	1439	1651	1543	1511	1463	578	513	519	527	518	449	436	406	399	392
Point 6
	Group 1P					Group PS					Group 2P					Group WAAP
Specimen number	No.1	No.2	No.3	No.4	No.5	No.1	No.2	No.3	No.4	No.5	No.1	No.2	No.3	No.4	No.5	No.1	No.2	No.3	No.4	No.5
Cycle 1	-1897	-1874	-1885	-1889	-1879	-1261	-1290	-1108	-1314	-1190	-538	-536	-521	-521	-543	-450	-421	-451	-442	-435
Cycle 2	-1931	-1860	-1833	-1907	-1864	-1328	-1307	-1287	-1276	-1157	-541	-531	-530	-520	-530	-437	-426	-420	-447	-426
Cycle 3	-1780	-1836	-1903	-1951	-1890	-1251	-1287	-1250	-1262	-1188	-546	-541	-540	-516	-525	-458	-429	-417	-441	-431
Cycle 4	-1881	-1821	-1912	-1874	-1839	-1203	-1281	-1302	-1269	-1169	-546	-533	-529	-538	-521	-432	-430	-415	-451	-419
Cycle 5	-1936	-1857	-1932	-1883	-1893	-1258	-1254	-1319	-1201	-1153	-532	-539	-529	-536	-529	-426	-431	-429	-440	-426
Cycle 6	-1885	-1900	-1941	-1905	-1880	-1290	-1299	-1310	-1280	-1129	-527	-541	-546	-534	-527	-421	-459	-421	-448	-427
Cycle 7	-1873	-1918	-1955	-1917	-1897	-1210	-1239	-1287	-1244	-1210	-538	-540	-537	-533	-527	-436	-421	-431	-446	-451
Cycle 8	-1931	-1921	-1930	-1921	-1836	-1198	-1210	-1315	-1230	-1230	-531	-540	-532	-538	-526	-432	-424	-435	-421	-435
Cycle 9	-1921	-1935	-1925	-1987	-1852	-1267	-1241	-1308	-1107	-1231	-530	-536	-537	-536	-523	-451	-436	-419	-436	-421
Cycle 10	-1940	-1976	-1897	-1883	-1903	-1294	-1279	-1300	-1163	-1261	-538	-526	-526	-536	-535	-437	-431	-451	-442	-430
Point 7
	Group 1P					Group PS					Group 2P					Group WAAP
Specimen number	No.1	No.2	No.3	No.4	No.5	No.1	No.2	No.3	No.4	No.5	No.1	No.2	No.3	No.4	No.5	No.1	No.2	No.3	No.4	No.5
Cycle 1	-123	-123	-118	-117	-115	-125	-122	-125	-117	-128	-120	-119	-125	-121	-118	-121	-120	-118	-123	-122
Cycle 2	-119	-122	-124	-119	-119	-121	-120	-121	-112	-120	-125	-120	-118	-121	-119	-117	-119	-121	-124	-114
Cycle 3	-125	-124	-122	-116	-121	-124	-124	-120	-123	-125	-119	-124	-118	-120	-124	-121	-121	-119	-116	-118
Cycle 4	-118	-123	-122	-120	-120	-125	-125	-117	-125	-116	-116	-125	-123	-124	-125	-124	-121	-121	-115	-122
Cycle 5	-119	-125	-120	-125	-125	-121	-124	-114	-127	-118	-119	-120	-123	-121	-123	-127	-117	-119	-121	-123
Cycle 6	-124	-129	-118	-124	-121	-127	-124	-116	-121	-119	-122	-122	-123	-124	-121	-122	-121	-117	-119	-116
Cycle 7	-125	-122	-116	-123	-122	-118	-121	-121	-134	-120	-118	-124	-120	-123	-125	-123	-119	-118	-124	-120
Cycle 8	-123	-118	-119	-120	-121	-119	-120	-122	-131	-119	-120	-117	-121	-121	-123	-121	-118	-122	-126	-118
Cycle 9	-129	-122	-122	-118	-120	-122	-125	-122	-125	-121	-117	-118	-126	-124	-122	-121	-119	-117	-121	-125
Cycle 10	-118	-120	-120	-122	-123	-127	-121	-120	-121	-122	-118	-119	-128	-119	-120	-119	-124	-118	-116	-118
Point 8
	Group 1P					Group PS					Group 2P					Group WAAP
Specimen number	No.1	No.2	No.3	No.4	No.5	No.1	No.2	No.3	No.4	No.5	No.1	No.2	No.3	No.4	No.5	No.1	No.2	No.3	No.4	No.5
Cycle 1	126	127	127	127	127	127	123	115	118	123	136	117	124	126	131	125	131	116	128	117
Cycle 2	122	128	126	122	123	114	125	121	121	129	121	123	125	128	136	121	130	124	124	116
Cycle 3	124	128	124	126	131	121	124	128	125	127	120	125	123	130	135	127	136	121	123	116
Cycle 4	128	127	123	127	135	127	120	123	126	126	116	125	129	121	130	128	137	128	123	119
Cycle 5	127	126	130	128	124	119	120	125	124	119	124	127	130	117	131	126	125	126	125	113
Cycle 6	131	121	120	132	125	121	124	126	124	124	126	121	131	114	135	120	126	124	121	121
Cycle 7	127	122	123	127	121	118	125	121	123	134	124	125	132	111	132	130	121	126	125	125
Cycle 8	130	123	125	123	122	115	121	120	123	130	121	128	135	125	136	131	113	125	127	130
Cycle 9	129	124	131	124	126	114	120	119	124	122	128	126	121	128	132	135	121	121	124	132
Cycle 10	125	127	128	125	127	121	118	116	130	121	120	124	125	129	124	138	121	127	120	135
Point 9
	Group 1P					Group PS					Group 2P					Group WAAP
Specimen number	No.1	No.2	No.3	No.4	No.5	No.1	No.2	No.3	No.4	No.5	No.1	No.2	No.3	No.4	No.5	No.1	No.2	No.3	No.4	No.5
Cycle 1	44	44	39	38	38	40	39	39	45	45	41	38	43	43	41	42	46	43	40	45
Cycle 2	43	38	43	41	41	39	38	41	41	40	40	41	44	44	45	38	47	42	40	42
Cycle 3	44	44	42	41	42	41	43	40	42	42	43	42	39	43	43	38	42	37	39	41
Cycle 4	45	40	40	41	43	39	42	40	40	43	42	42	38	45	42	39	43	36	41	40
Cycle 5	40	43	41	40	43	44	43	41	41	39	45	40	39	45	45	40	42	38	45	39
Cycle 6	44	40	41	40	41	45	39	39	42	39	41	44	39	46	46	41	42	39	46	41
Cycle 7	39	43	40	40	42	45	37	42	44	41	37	43	41	45	47	43	43	41	43	42
Cycle 8	45	39	40	41	42	41	43	40	43	38	38	45	40	43	45	42	45	40	42	43
Cycle 9	42	39	43	42	39	44	41	42	46	39	39	43	41	42	44	46	43	40	45	46
Cycle 10	43	42	42	39	41	38	39	43	42	45	40	42	42	45	43	42	42	41	46	44
Point 10
	Group 1P					Group PS					Group 2P					Group WAAP
Specimen number	No.1	No.2	No.3	No.4	No.5	No.1	No.2	No.3	No.4	No.5	No.1	No.2	No.3	No.4	No.5	No.1	No.2	No.3	No.4	No.5
Cycle 1	74	74	69	68	68	70	69	69	75	75	71	68	73	73	71	72	69	73	73	75
Cycle 2	73	68	73	71	71	69	68	71	71	70	70	71	72	74	71	69	71	72	70	72
Cycle 3	74	74	72	71	72	71	73	70	72	72	73	72	69	74	72	71	72	74	74	71
Cycle 4	75	70	70	71	73	69	72	70	70	73	72	72	76	75	72	71	73	71	71	70
Cycle 5	70	73	71	70	73	74	73	71	71	69	73	70	76	73	75	70	72	68	75	69
Cycle 6	74	70	71	74	71	75	69	69	72	69	71	72	76	70	76	71	72	71	74	71
Cycle 7	69	73	70	70	72	75	67	72	74	71	77	72	71	73	69	73	73	73	73	72
Cycle 8	75	69	70	71	72	71	73	70	73	68	68	75	70	73	71	72	75	70	72	73
Cycle 9	72	69	73	72	69	74	71	72	76	69	69	73	71	74	74	76	73	73	75	74
Cycle 10	73	72	72	69	71	68	69	73	72	75	70	72	74	75	73	72	72	71	68	74
Intact pelvis
Regions	Superior	Interior	Posterior	Inferior
Point	Point 2	Point 4	Point 8	Point 10
Deformation	-561	-67	101	64
	-772	-68	99	80
	-381	-57	151	76
	-523	-59	110	71
	-467	-53	123	69
	-310	-67	112	70
	-613	-58	101	71
	-429	-67	107	63
	-487	-61	99	76
	-399	-64	101	74
	-581	-59	113	74
	-493	-63	112	53
	-518	-69	109	86
	-523	-58	102	70
	-550	-53	130	84
	-494	-46	120	64
	-591	-53	135	74
	-510	-59	138	82
	-503	-67	101	69
	-521	-64	101	73
	-627	-76	102	65
	-719	-31	104	94
	-634	-65	109	60
	-598	-64	104	88
	-723	-63	100	73
	-667	-68	98	80
	-650	-72	145	71
	-746	-53	98	83
	-562	-59	108	81
	-528	-64	141	77
	-338	-53	139	57
	-451	-62	105	72
	-340	-63	102	74
	-480	-49	139	71
	-424	-64	121	75
	-439	-49	116	74
	-561	-66	118	108
	-318	-67	121	61
	-332	-63	135	78
	-431	-59	126	66
	-367	-54	102	81
	-129	-56	104	49
	-283	-63	115	63
	-429	-56	111	77
	-370	-54	118	93
	-259	-31	113	72
	-431	-43	110	50
	-462	-60	112	82
	-450	-57	116	59
	-501	-50	117	85
	-623	-46	127	80
	-457	-50	114	68
	-362	-31	136	62
	-435	-66	138	79
	-462	-74	137	76
	-701	-70	138	62
	-624	-46	132	70
	-336	-55	178	86
	-351	-30	143	84
	-427	-59	152	70
	-449	-57	121	62
	-463	-63	120	72
	-518	-52	119	63
	-429	-56	116	67
	-557	-76	135	69
	-523	-71	121	74
	-541	-58	136	78
	-452	-63	126	69
	-433	-67	112	85
	-562	-64	139	59
	-383	-73	115	85
	-425	-59	121	80
	-510	-69	114	58
	-466	-58	123	64
	-326	-56	125	89
	-319	-64	126	69
	-402	-51	121	80
	-390	-61	120	58
	-375	-63	119	68
	-382	-30	116	65
	-417	-48	118	65
	-369	-39	121	73
	-501	-50	125	71
	-427	-46	116	66
	-528	-49	114	74
	-629	-43	114	70
	-462	-57	113	76
	-519	-41	113	82
	-452	-58	114	64
	-526	-42	130	44
	-459	-59	123	54
	-426	-44	119	67
	-362	-46	112	66
	-562	-48	110	57
	-327	-51	108	72
	-313	-53	124	70
	-573	-56	134	64
	-619	-36	130	65
	-346	-43	122	64
	-634	-42	121	70
	-354	-35	136	75
	-657	-69	111	74
	-523	-74	110	64
	-501	-70	116	65
	-490	-74	124	53
	-483	-75	116	55
	-443	-43	124	70
	-505	-41	111	94
	-452	-75	113	61
	-463	-32	120	66
	-474	-67	117	63
	-541	-32	123	89
	-501	-39	125	89
	-383	-38	125	88
	-342	-76	127	70
	-563	-36	121	56
	-521	-42	125	80
	-454	-40	128	87
	-382	-76	115	62
	-633	-79	114	66
	-417	-80	113	75
	-428	-74	112	85
	-433	-70	111	67
	-435	-73	116	79
	-462	-73	130	66
	-341	-38	111	59
	-533	-79	108	76
	-425	-47	135	77
	-466	-68	121	66
	-561	-40	112	60
	-291	-56	126	72
	-346	-54	128	80
	-375	-57	130	69
	-352	-55	121	73
	-654	-57	117	74
	-546	-58	114	69
	-357	-53	111	56
	-437	-58	125	89
	-543	-65	128	85
	-524	-67	129	79
	-346	-35	131	75
	-457	-39	117	65
	-640	-37	128	64
	-503	-94	130	77
	-436	-86	131	63
	-475	-76	135	64
	-488	-73	132	82
	-453	-84	108	81
	-533	-82	132	63
	-425	-86	124	64
	-468	-31	125	84
	-352	-43	121	83
	-314	-57	127	72
	-515	-41	128	54
	-465	-58	126	67
	-354	-42	120	76
	-368	-59	130	71
	-700	-31	131	96
	-546	-46	108	68
	-534	-48	138	56
	-653	-51	131	77
	-478	-53	130	77
	-654	-56	106	73
	-634	-46	132	49
	-601	-33	125	59
	-798	-42	126	68
	-717	-91	121	61
	-658	-88	113	68
	-723	-89	121	89
	-826	-91	121	86
	-337	-41	116	70
	-253	-38	124	68
	-453	-34	121	90
	-231	-39	128	53
	-234	-36	126	65
	-346	-28	124	69
	-221	-29	126	91
	-264	-34	125	61
	-243	-36	121	66
	-265	-38	127	79
	-267	-98	128	65
	-239	-84	124	74
	-564	-73	123	67
	-527	-85	123	68
	-458	-86	125	69
	-622	-89	121	69
	-546	-99	125	74
	-561	-94	127	66
	-489	-96	124	72
	-443	-85	120	86
	-423	-73	117	71
	-587	-96	116	80
	-465	-79	116	70
	-477	-99	119	63
	-532	-38	113	87
	-523	-31	121	49
	-541	-42	125	65
	-478	-34	130	78
	-446	-57	132	91
	-549	-63	135	82
